# Supplementary material for: DeepDOF-SE: affordable deep-learning microscopy platform for slide-free histology
Source: Nat Commun. 2024 Apr 5;15:2935. doi: 10.1038/s41467-024-47065-2 (PMC10997797; doi:10.1038/s41467-024-47065-2)
Supplement: Supplementary file 4 — Source Data [file 41467_2024_47065_MOESM4_ESM.xlsx]

## Sheet: Figure 3c
Figure 3c
	-100	-90	-80	-70	-60	-50	-40	-30	-20	-10	0	10	20	30	40	50	60	70	80	90	100
DeepDOF-SE DAPI	3.48	3.48	3.1	3.1	3.1	2.76	2.76	2.76	3.1	3.1	3.1	3.1	3.1	3.1	3.48	3.48	3.48	3.48	4.92	4.92	4.92
DeepDOF-SE Rhodamine	4.92	4.38	4.38	3.9	3.9	3.9	3.9	3.9	3.9	3.48	3.1	3.1	3.1	3.48	3.48	3.48	3.48	3.9	3.9	3.9	3.9
Conventional DAPI	17.54	13.92	12.4	9.84	6.96	5.52	4.38	3.9	3.1	3.1	3.1	3.9	4.38	8.76	8.76	12.4	15.62	17.54	19.68	22.1	24.8
Conventional Rhodamine	19.68	17.54	15.62	12.4	11.04	7.82	6.96	5.52	3.9	3.9	3.9	3.9	3.9	3.48	3.48	3.9	8.76	11.04	13.92	15.62	19.68

## Sheet: Figure 6b Supplementary Table 2
Figure 6b / Supplementary Table 2
	Beer-lambert virtual H&E		CycleGAN virtual H&E		Frozen Section H&E
	Nuclear count	Nuclear area (pixel)	Nuclear count	Nuclear area (pixel)	Nuclear count	Nuclear area (pixel)
FOV1	471	77.94	465	61.64	466	53.71
FOV2	424	69.48	433	59.79	426	54.23
FOV3	510	76.39	548	71.93	567	68.02
FOV4	448	66.18	431	61.37	448	54.74

## Sheet: Supplementary Figure 2
Supplementary Figure 2
z1	z2	range			sample 2	z1	z2	range		sample 3	z1	z2	range		sample 4	z1	z2	range
3739	3264	47.5				3473	2783	69	0008-9		3939	2845	109.4			3702	3070	63.2
3720	3168	55.2				3379	2890	48.9	0010-11		3922	3268	65.4			3632	3208	42.4
3722	3082	64				3321	2633	68.8	0012-13		3932	3347	58.5			3655	2091	156.4
3715	3073	64.2				3298	2606	69.2			3899	3271	62.8			3614	2895	71.9
3735	3101	63.4	snap 0001 - 0002			3403	2601	80.2	0014-15		3938	3188	75			3579	2435	114.4
3713	2949	76.4				3368	2393	97.5			3946	2974	97.2			3598	2357	124.1
3696	2991	70.5	0003 -4			3222	2318	90.4			3904	3085	81.9			3708	3164	54.4
3663	2905	75.8				3244	2370	87.4			3937	2851	108.6			3822	2862	96
3604	3006	59.8				3139	2417	72.2			3941	3401	54			3767	3082	68.5
3659	2655	100.4	0005-6			3056	2312	74.4			3897	3447	45			3672	3168	50.4
3564	2157	140.7	0007-x?			3324	2465	85.9			3924	3298	62.6			3708	3356	35.2
3540	2651	88.9				3441	2754	68.7			3906	3246	66			3709	3350	35.9
3089	3657	56.8				3070	2297	77.3			3828	3054	77.4			3683	3418	26.5
3306	3621	31.5				3423	2807	61.6			3884	2611	127.3			3729	3294	43.5
3564	2925	63.9				3362	2814	54.8			3797	2251	154.6			3674	3049	62.5
3644	3172	47.2				3295	2923	37.2			3890	3013	87.7			3740	3278	46.2
3596	2859	73.7				3438	3044	39.4			3874	3361	51.3			3709	2003	170.6
3531	3299	23.2				3431	2947	48.4			3801	3098	70.3			3728	2787	94.1
3606	2872	73.4				3454	3219	23.5			3889	3248	64.1			3716	2959	75.7
3674	2937	73.7				3522	3026	49.6			3908	3238	67			3700	3365	33.5
3623	2095	152.8				3500	2449	105.1			3856	3435	42.1			3733	3339	39.4
3649	3183	46.6				3495	2047	144.8			3859	3147	71.2			3668	3275	39.3
3551	3110	44.1				3464	2944	52			3920	3514	40.6			3735	3359	37.6
3504	3391	11.3				3708	3172	53.6			3868	3402	46.6			3753	3402	35.1
3485	3323	16.2				3716	2860	85.6			3903	3439	46.4			3794	3389	40.5
3652	3214	43.8				3679	3197	48.2			3888	3479	40.9			3716	3294	42.2
3520	3015	50.5				3623	3336	28.7			3863	3215	64.8			3699	3215	48.4
3626	3087	53.9				3681	3405	27.6			3903	3529	37.4			3742	3274	46.8
3546	3024	52.2				3705	3167	53.8			3906	2941	96.5			3716	3248	46.8
3475	2228	124.7				3683	3369	31.4			3895	3330	56.5			3774	2862	91.2
3606	2777	82.9				3693	3045	64.8			3839	3453	38.6			3699	2731	96.8
3597	3367	23				3716	3189	52.7			3854	3190	66.4			3731	3060	67.1
3554	2468	108.6				3647	3054	59.3			3859	3345	51.4			3708	3258	45
3032	3408	37.6				3672	3128	54.4			3858	3415	44.3			3718	3192	52.6
3446	3170	27.6				3635	2598	103.7			3876	3219	65.7			3751	3118	63.3
3550	2970	58				3654	3165	48.9			3885	3290	59.5			3734	2789	94.5
3215	3553	33.8				3641	3269	37.2			3919	3302	61.7			3776	3405	37.1
3531	2943	58.8				3662	3201	46.1			3918	3450	46.8			3742	2933	80.9
3439	2865	57.4				3560	2856	70.4			3894	2988	90.6			3711	3256	45.5
3523	2809	71.4				3538	2502	103.6			3872	3087	78.5			3749	3347	40.2
3647	2831	81.6				3599	2571	102.8			3854	2869	98.5			3704	3391	31.3
3562	3106	45.6				3636	2019	161.7			3844	3353	49.1			3734	3299	43.5
3585	3133	45.2				3518	2745	77.3			3852	3479	37.3			3751	3420	33.1
3654	3154	50				3864	2741	112.3			3343	3806	46.3			3723	3094	62.9
3661	2935	72.6				3844	2831	101.3			3814	3318	49.6			3714	3362	35.2
3670	3183	48.7				3827	3451	37.6			3729	3184	54.5			3699	3263	43.6
3648	2996	65.2				3796	3364	43.2			3766	3064	70.2			3723	3094	62.9
3642	2080	156.2				3847	3174	67.3			3745	3288	45.7			3708	3268	44
3510	2318	119.2				3815	3284	53.1			3720	3355	36.5			3723	3137	58.6
3572	2172	140				3879	3137	74.2			3704	3314	39			3742	3237	50.5

## Sheet: Supplementary Figure 3
Supplementary Figure 3
	DeepDOF-SE (0.3 NA)	Baseline (0.3 NA)
-20	0.0373779	0.0739901
-18	0.0353344	0.0726358
-16	0.0337336	0.0704034
-14	0.0331645	0.0679429
-12	0.0327929	0.0650364
-10	0.0310682	0.0603782
-8	0.0298591	0.0551733
-6	0.0284515	0.0473693
-4	0.0284103	0.0422278
-2	0.0280532	0.0371691
0	0.0282286	0.0345542
2	0.0290255	0.0366403
4	0.0309377	0.0409465
6	0.0344713	0.0484071
8	0.0363059	0.0551332
10	0.0364985	0.0603491
12	0.03764	0.0646338
14	0.0405197	0.0679457
16	0.0424727	0.0699458
18	0.0436277	0.0723589
20	0.0457679	0.0744245

## Sheet: Supplementary Figure 5
Supplementary Figure 5
DeepDOF-R	347 lp/mm	231 lp/mm	173 lp/mm	139 lp/mm	116 lp/mm	99 lp/mm	87 lp/mm		Baseline-R	347 lp/mm	231 lp/mm	173 lp/mm	139 lp/mm	116 lp/mm	99 lp/mm	87 lp/mm
-100	0.262623	0.92785	0.97368	0.979992	0.970086	0.967378	0.981437		-100	0.0637031	0.116642	0.209939	0.25372	0.361097	0.458852	0.467052
-90	0.328334	0.950784	0.976937	0.984283	0.980612	0.982689	0.985597		-90	0.0753495	0.145195	0.232277	0.343283	0.434722	0.487108	0.433385
-80	0.414935	0.946818	0.975592	0.984126	0.982894	0.985871	0.988015		-80	0.0871619	0.155626	0.257036	0.368834	0.389893	0.334449	0.206327
-70	0.513277	0.958289	0.976744	0.986446	0.9865	0.985871	0.990827		-70	0.089454	0.148082	0.216816	0.229258	0.17792	0.127061	0.227022
-60	0.592842	0.96336	0.977511	0.986446	0.986371	0.988084	0.98879		-60	0.0931309	0.142087	0.16076	0.115969	0.108268	0.239817	0.408735
-50	0.561783	0.955799	0.980393	0.983667	0.989209	0.986427	0.988794		-50	0.0960901	0.0992068	0.0916455	0.109119	0.227786	0.383373	0.531485
-40	0.57799	0.96307	0.979627	0.987065	0.984181	0.984548	0.986757		-40	0.0778116	0.106521	0.16744	0.283443	0.398488	0.526495	0.646191
-30	0.662364	0.957776	0.981554	0.987689	0.983922	0.982783	0.986562		-30	0.0990314	0.238167	0.324786	0.466857	0.552309	0.643824	0.729918
-20	0.743276	0.957485	0.981175	0.98244	0.976872	0.980914	0.983181		-20	0.110522	0.344121	0.461347	0.609384	0.67615	0.735931	0.789084
-10	0.808	0.949546	0.976364	0.974921	0.973812	0.977732	0.982313		-10	0.12383	0.436972	0.568919	0.713215	0.74678	0.790895	0.829409
0	0.825016	0.93036	0.965319	0.965483	0.971142	0.979375	0.9802		0	0.124148	0.471588	0.614633	0.76336	0.795934	0.821196	0.850994
10	0.818172	0.938895	0.969325	0.967893	0.972288	0.979817	0.983183		10	0.124007	0.430403	0.561344	0.708781	0.752541	0.797767	0.830203
20	0.813727	0.949777	0.977339	0.976438	0.970127	0.977183	0.985885		20	0.113541	0.34287	0.461977	0.612733	0.672836	0.733936	0.796193
30	0.754383	0.960761	0.979429	0.980894	0.97943	0.983554	0.985594		30	0.0956236	0.207299	0.300253	0.432518	0.522899	0.618299	0.708837
40	0.666271	0.960552	0.980973	0.983664	0.979814	0.983003	0.986369		40	0.0788449	0.102224	0.16855	0.288567	0.396232	0.525164	0.633339
50	0.589907	0.963301	0.981369	0.988464	0.983151	0.985099	0.987436		50	0.08798	0.100448	0.0940013	0.105073	0.222533	0.374602	0.517439
60	0.57679	0.959296	0.977897	0.988616	0.986246	0.983557	0.986759		60	0.091631	0.150544	0.166919	0.124542	0.106827	0.222562	0.393095
70	0.535814	0.963061	0.979062	0.985208	0.98663	0.986976	0.986659		70	0.0839197	0.165488	0.227363	0.248027	0.206115	0.137329	0.218612
80	0.51444	0.955028	0.973877	0.986449	0.983921	0.986866	0.987241		80	0.0850646	0.14923	0.242826	0.323875	0.345016	0.300203	0.194015
90	0.44015	0.947569	0.97157	0.979354	0.981249	0.980694	0.985498		90	0.0762844	0.141903	0.235128	0.33832	0.420078	0.456497	0.3971
100	0.333748	0.950762	0.971396	0.982739	0.974837	0.981136	0.982026		100	0.0619778	0.118273	0.223967	0.256388	0.349121	0.460267	0.473921
DeepDOF-G	347 lp/mm	231 lp/mm	173 lp/mm	139 lp/mm	116 lp/mm	99 lp/mm	87 lp/mm		Baseline-G	347 lp/mm	231 lp/mm	173 lp/mm	139 lp/mm	116 lp/mm	99 lp/mm	87 lp/mm
-100	0.253768	0.869349	0.947708	0.950146	0.938645	0.95613	0.974529		-100	0.0630925	0.0894401	0.152409	0.247837	0.289985	0.326139	0.417003
-90	0.326717	0.92841	0.966275	0.971778	0.966988	0.966102	0.978959		-90	0.0702529	0.112229	0.214638	0.279722	0.318738	0.44779	0.550139
-80	0.416377	0.929904	0.967967	0.974472	0.969641	0.972613	0.983183		-80	0.0594441	0.111592	0.203021	0.244142	0.330199	0.396453	0.37451
-70	0.510354	0.95555	0.971968	0.973077	0.963049	0.970465	0.984822		-70	0.0670059	0.10987	0.168892	0.240787	0.264823	0.244863	0.184271
-60	0.592772	0.95787	0.974261	0.971704	0.96542	0.974362	0.982409		-60	0.0699813	0.125569	0.174995	0.203767	0.166607	0.11539	0.13029
-50	0.557598	0.943261	0.967783	0.974013	0.974834	0.977959	0.980287		-50	0.0799781	0.122118	0.130116	0.096689	0.100093	0.199276	0.334271
-40	0.553948	0.930889	0.966649	0.973229	0.972668	0.976641	0.971991		-40	0.0857429	0.089827	0.0897772	0.136785	0.249317	0.387467	0.518751
-30	0.61841	0.918056	0.968737	0.967441	0.962172	0.980584	0.971704		-30	0.083809	0.149555	0.230214	0.347846	0.44502	0.551876	0.645884
-20	0.700956	0.92895	0.976956	0.962454	0.971664	0.976859	0.97291		-20	0.100833	0.285386	0.399371	0.534802	0.604404	0.682643	0.747031
-10	0.769588	0.943848	0.971777	0.96096	0.972684	0.974999	0.977892		-10	0.118214	0.417942	0.539142	0.690341	0.737173	0.775294	0.812289
0	0.795708	0.944095	0.964193	0.955099	0.977012	0.976102	0.976941		0	0.12592	0.47784	0.614907	0.765313	0.795716	0.823496	0.850785
10	0.797734	0.950766	0.967406	0.955984	0.97394	0.978394	0.978375		10	0.117819	0.439467	0.579168	0.719235	0.753823	0.797101	0.830432
20	0.778147	0.946074	0.975805	0.96079	0.964814	0.97381	0.979525		20	0.101192	0.308989	0.424514	0.563499	0.626988	0.701071	0.763466
30	0.713657	0.94435	0.974267	0.961409	0.972287	0.980809	0.981449		30	0.077266	0.144007	0.224273	0.339453	0.436239	0.542161	0.638894
40	0.634289	0.920687	0.970825	0.964714	0.956648	0.979595	0.971143		40	0.0755614	0.0908085	0.0926421	0.130657	0.23522	0.366781	0.487892
50	0.561838	0.925231	0.971404	0.970993	0.967734	0.978499	0.974755		50	0.0752194	0.130134	0.148758	0.121919	0.0834475	0.163163	0.294687
60	0.564491	0.94984	0.971019	0.971285	0.970528	0.975227	0.977894		60	0.0713641	0.133013	0.185448	0.192587	0.158298	0.0964722	0.145064
70	0.533804	0.964819	0.973685	0.970938	0.965548	0.973813	0.980104		70	0.0679288	0.125845	0.190947	0.256425	0.279669	0.260254	0.181069
80	0.514001	0.956525	0.972923	0.97209	0.959451	0.971316	0.981353		80	0.0556503	0.109119	0.194625	0.222896	0.277472	0.34912	0.350188
90	0.431532	0.928357	0.963436	0.970033	0.96347	0.961772	0.98116		90	0.0575632	0.11613	0.216867	0.276238	0.307207	0.436103	0.505962
100	0.321478	0.914318	0.959882	0.969118	0.955147	0.967358	0.97837		100	0.0590259	0.0689865	0.136309	0.226721	0.300526	0.305754	0.401523
DeepDOF-B	347 lp/mm	231 lp/mm	173 lp/mm	139 lp/mm	116 lp/mm	99 lp/mm	87 lp/mm		Baseline-B	347 lp/mm	231 lp/mm	173 lp/mm	139 lp/mm	116 lp/mm	99 lp/mm	87 lp/mm
-100	0.247361	0.828428	0.89763	0.893828	0.875069	0.917075	0.971511		-100	0.046273	0.0693475	0.101459	0.177584	0.270642	0.319293	0.326056
-90	0.316981	0.894564	0.934084	0.946772	0.939015	0.952601	0.978303		-90	0.0610029	0.0892751	0.157593	0.269882	0.313927	0.345675	0.452975
-80	0.404175	0.895694	0.952212	0.961132	0.945182	0.963522	0.983184		-80	0.0604169	0.0886285	0.17383	0.23074	0.250992	0.35803	0.408273
-70	0.514397	0.93896	0.969492	0.962901	0.951252	0.957124	0.982989		-70	0.0559094	0.0991094	0.161371	0.201356	0.262747	0.300133	0.27833
-60	0.592242	0.95886	0.972741	0.960037	0.955805	0.963268	0.969976		-60	0.0644591	0.0980113	0.157991	0.188616	0.188539	0.16575	0.109393
-50	0.561593	0.94107	0.965699	0.95548	0.950702	0.963398	0.960024		-50	0.0648168	0.118155	0.155705	0.151128	0.107952	0.0974449	0.175806
-40	0.561696	0.933452	0.959663	0.93593	0.928194	0.967012	0.952958		-40	0.0790589	0.0972647	0.0919643	0.0766118	0.131246	0.256806	0.383671
-30	0.610392	0.918528	0.954237	0.92033	0.932824	0.971944	0.945534		-30	0.0723568	0.095146	0.136098	0.226064	0.328005	0.443685	0.548463
-20	0.668953	0.910313	0.958111	0.924543	0.949325	0.969018	0.960399		-20	0.0994495	0.25488	0.353316	0.492795	0.568949	0.6471	0.722123
-10	0.72297	0.936219	0.962105	0.945693	0.953774	0.971836	0.974831		-10	0.119653	0.402695	0.521433	0.665693	0.720595	0.769198	0.806859
0	0.739138	0.940119	0.960598	0.932879	0.962797	0.975895	0.973207		0	0.128259	0.468293	0.615332	0.766249	0.795176	0.823672	0.852134
10	0.740795	0.949772	0.961336	0.933151	0.962442	0.977514	0.974835		10	0.118604	0.400241	0.527064	0.673947	0.715905	0.771716	0.813878
20	0.726407	0.935493	0.966844	0.941526	0.950054	0.972838	0.976172		20	0.0959536	0.239864	0.338663	0.470774	0.547442	0.631521	0.7103
30	0.678938	0.926967	0.96022	0.911313	0.943866	0.973042	0.970823		30	0.0730522	0.092247	0.138311	0.232318	0.338514	0.454727	0.558885
40	0.626165	0.922361	0.955151	0.914593	0.916102	0.965644	0.952515		40	0.0783495	0.0963256	0.0923016	0.0742821	0.126222	0.250493	0.368426
50	0.566973	0.922064	0.964013	0.939513	0.920337	0.968808	0.954713		50	0.0707911	0.137495	0.171363	0.170065	0.124677	0.0859069	0.146384
60	0.562935	0.938385	0.963238	0.953014	0.942685	0.961347	0.954281		60	0.0648272	0.10265	0.160609	0.212873	0.222736	0.197818	0.126036
70	0.531035	0.959532	0.973302	0.968656	0.946664	0.958331	0.96551		70	0.0516712	0.100957	0.172431	0.202587	0.271729	0.318623	0.297548
80	0.504465	0.944588	0.968162	0.965836	0.94612	0.964613	0.979142		80	0.0582523	0.0914435	0.162698	0.227792	0.244761	0.342989	0.406029
90	0.408955	0.896596	0.947359	0.952393	0.934485	0.955357	0.979815		90	0.0570016	0.0872323	0.150471	0.250347	0.320908	0.318607	0.424788
100	0.311944	0.870884	0.923099	0.943178	0.916228	0.948403	0.975795		100	0.0505558	0.0776849	0.103174	0.189893	0.302747	0.360061	0.349488

## Sheet: Supplementary Figure 11
Supplementary Figure 11
slide #	Matched FOV #	Modality	Williams Arch. Score	Williams CA Score	Varghese Arch Score	Varghese CA Score	File_name	slide #	Matched FOV #	Modality	Williams Arch. Score	Williams CA Score	Varghese Arch Score	Varghese CA Score	File_name	slide #	Matched FOV #	Modality	Williams Arch. Score	Williams CA Score	Varghese Arch Score	Varghese CA Score
35	1	BL	2	2	2	2	HE_IN_512_064.bmp	36	1	DeepDOF-SE	2	2	2	2	GS_fov1_row_0_col_3.png	21	1	H&E	3	3	3	3
50	2	BL	2	2	2	1	HE_IN_512_065.bmp	52	2	DeepDOF-SE	2	2	2	2	GS_fov2_row_0_col_1.png	40	3	H&E	3	3	3	3
24	3	BL	2	1	2	1	HE_IN_512_074.bmp	12	3	DeepDOF-SE	2	1	2	1	GS_fov4_row_0_col_3.png	4	4	H&E	3	3	3	3
46	4	BL	2	2	2	2	HE_IN_512_079.bmp	1	4	DeepDOF-SE	2	2	2	2	GS_fov1_row_1_col_0.png	57	6	H&E	3	3	3	3
23	5	BL	2	2	2	1	HE_IN_512_117.bmp	55	5	DeepDOF-SE	2	2	2	2	GS_fov1_row_0_col_2.png	13	10	H&E	3	3	3	3
31	6	BL	2	2	1	1	HE_IN_512_122.bmp	15	6	DeepDOF-SE	2	2	1	1	GS_fov1_row_1_col_2.png	43	11	H&E	3	3	3	3
38	7	BL	2	2	2	2	HE_IN_512_130.bmp	26	7	DeepDOF-SE	2	2	2	2	GS_fov2_row_1_col_1.png	29	15	H&E	3	3	3	3
44	8	BL	3	3	2	2	HE_IN_512_164.bmp	58	8	DeepDOF-SE	3	3	3	3	GS_fov3_row_0_col_1.png	14	17	H&E	3	3	3	3
6	9	BL	2	2	2	2	HE_IN_512_166.bmp	30	9	DeepDOF-SE	2	2	3	2	GS_fov3_row_1_col_2.png	2	18	H&E	3	3	3	3
7	10	BL	1	2	1	1	HE_IN_512_189.bmp	5	10	DeepDOF-SE	2	2	2	1	GS_fov2_row_0_col_2.png	9		H&E	3	3	3	3
45	11	BL	2	2	2	1	HE_IN_512_192.bmp	56	11	DeepDOF-SE	3	3	2	2	GS_fov2_row_3_col_2.png	10		H&E	3	3	3	3
11	12	BL	2	2	2	2	HE_IN_512_228.bmp	47	12	DeepDOF-SE	2	2	3	3	GS_fov4_row_1_col_0.png	17		H&E	3	3	3	3
27	13	BL	2	2	1	1	HE_IN_512_247.bmp	41	13	DeepDOF-SE	2	2	2	2	GS_fov2_row_2_col_0.png	25		H&E	3	3	3	3
34	14	BL	1	2	2	1	HE_IN_512_249.bmp	54	14	DeepDOF-SE	2	2	2	2	GS_fov2_row_1_col_0.png	33		H&E	3	3	3	3
20	15	BL	1	1	2	1	HE_IN_512_372.bmp	3	15	DeepDOF-SE	2	1	2	1	GS_fov4_row_0_col_2.png	37		H&E	3	3	3	3
48	16	BL	2	2	2	2	HE_IN_512_374.bmp	8	16	DeepDOF-SE	2	2	2	2	GS_fov3_row_1_col_1.png	39		H&E	3	3	3	3
59	17	BL	2	2	2	1	HE_IN_512_438.bmp	19	17	DeepDOF-SE	2	2	2	2	GS_fov2_row_3_col_0.png	42		H&E	3	3	3	3
32	18	BL	2	2	2	2	HE_IN_512_457.bmp	53	18	DeepDOF-SE	2	2	2	1	GS_fov2_row_2_col_2.png	49		H&E	3	3	3	3
18	19	BL	1	1	2	1	HE_IN_512_458.bmp	16	19	DeepDOF-SE	2	2	2	1	GS_fov3_row_1_col_0.png	51		H&E	3	2	3	2
22	20	BL	2	1	2	1	HE_IN_512_459.bmp	28	20	DeepDOF-SE	1	1	3	2	GS_fov4_row_2_col_0.png	60		H&E	2	3	3	3
			Architecture	Neoplasia	Architecture	Neoplasia					Architecture	Neoplasia	Architecture	Neoplasia
		average	1.85	1.85	1.85	1.4					2.05	1.95	2.15	1.8					2.95	2.95	3	2.95
		std dev	0.48936	0.48936	0.366348	0.502625					0.394034	0.510418	0.48936	0.615587					0.223607	0.223607	0	0.223607
